# Supplementary material for: Synthetic Nucleic Acid Antigens in Localized Scleroderma
Source: Int J Mol Sci. 2023 Dec 15;24(24):17507. doi: 10.3390/ijms242417507 (PMC10744100; doi:10.3390/ijms242417507)
Supplement: Supplementary file 1 [file ijms-24-17507-s001.zip]

Archive with 1 entries (1 files):
- ijms-2684861-supplementary.pdf
